# Supplementary material for: Pattern Recognition in the Processing of Electromyographic Signals for Selected Expressions of Polish Sign Language
Source: Sensors (Basel). 2024 Oct 18;24(20):6710. doi: 10.3390/s24206710 (PMC11511356; doi:10.3390/s24206710)
Supplement: Supplementary file 1 [file sensors-24-06710-s001.zip]

Archive with 2 entries (2 files):
- emg_signal_values_per_gesture.xlsx
- __MACOSX/._emg_signal_values_per_gesture.xlsx
