# Supplementary material for: Pattern Recognition in the Processing of Electromyographic Signals for Selected Expressions of Polish Sign Language
Source: Sensors (Basel). 2024 Oct 18;24(20):6710. doi: 10.3390/s24206710 (PMC11511356; doi:10.3390/s24206710)
Supplement: Supplementary file 1 [file sensors-24-06710-s001.zip › emg_signal_values_per_gesture.xlsx]

## Sheet: BIOPAC
gesture	initials	gender	trial number	age	EMG signal
double tap	JM	female	5	25	-0.0032997,-0.0032335,-0.0031131,-0.00299,-0.0029145,-0.0029085,-0.0029465,-0.0029572,-0.0028515,-0.0025671,-0.0021078,-0.0015549,-0.0010407,-0.00069181,-0.00056906,-0.0006323,-0.00075145,-0.00076207,-0.00054384,-8.7673e-05,0.00048043,0.00093407,0.0010303,0.00061125,-0.0003187,-0.0015729,-0.002832,-0.0037465,-0.0040532,-0.0036637,-0.0026912,-0.0014087,-0.00015193,0.00079548,0.0012953,0.0013912,0.…
9	ES	female	1	24	-0.011092,-0.011191,-0.011264,-0.011301,-0.011306,-0.011287,-0.011258,-0.011226,-0.011192,-0.011154,-0.011108,-0.011053,-0.010988,-0.010912,-0.010823,-0.010715,-0.010589,-0.010447,-0.010303,-0.010169,-0.010061,-0.0099779,-0.0099059,-0.0098155,-0.0096723,-0.0094518,-0.0091534,-0.0088076,-0.008471,-0.0082097,-0.0080771,-0.0080927,-0.0082337,-0.0084398,-0.0086338,-0.0087472,-0.0087419,-0.00862,-0.00…
wave right	MP	male	8	23	-0.03157,-0.031241,-0.030942,-0.030703,-0.030533,-0.03042,-0.030342,-0.030275,-0.030201,-0.030104,-0.029971,-0.029797,-0.029582,-0.029349,-0.029139,-0.029008,-0.029001,-0.029134,-0.029365,-0.029602,-0.029722,-0.029618,-0.029239,-0.028623,-0.027893,-0.02722,-0.026763,-0.02661,-0.02674,-0.027023,-0.027268,-0.027291,-0.026983,-0.026349,-0.025507,-0.024642,-0.023942,-0.023541,-0.023479,-0.023707,-0.0…
1	MH	male	3	23	-0.0078593,-0.0077348,-0.007622,-0.0075328,-0.0074737,-0.0074474,-0.0074578,-0.0075129,-0.0076228,-0.0077903,-0.0080013,-0.0082208,-0.0083995,-0.0084894,-0.008462,-0.0083191,-0.0080928,-0.0078328,-0.0075897,-0.0074012,-0.0072872,-0.0072525,-0.0072931,-0.0073991,-0.0075531,-0.0077252,-0.0078714,-0.0079396,-0.0078843,-0.0076848,-0.0073583,-0.0069611,-0.006574,-0.0062773,-0.006124,-0.0061228,-0.0062…
SOS	KB	female	7	24	0.0085686,0.0080401,0.0074641,0.006886,0.0063778,0.0060164,0.0058533,0.0058936,0.0060903,0.0063599,0.006609,0.0067626,0.0067803,0.0066595,0.0064256,0.0061183,0.0057791,0.0054441,0.0051403,0.0048845,0.0046821,0.004527,0.0044031,0.0042891,0.0041642,0.0040145,0.0038376,0.0036434,0.0034517,0.0032866,0.0031706,0.0031168,0.0031248,0.0031801,0.0032595,0.0033412,0.0034173,0.0035024,0.0036342,0.0038638,0.…

## Sheet: MyoWare
gesture	initials	gender	trial number	age	EMG signal
double tap	JM	female	5	25	-2.8568,-7.0154,-10.409,-12.68,-13.591,-13.044,-11.095,-7.9474,-3.9335,0.5213,4.9408,8.8491,11.823,13.538,13.808,12.605,10.06,6.4476,2.1506,-2.3793,-6.6702,-10.275,-12.816,-14.02,-13.748,-12.016,-8.9928,-4.9924,-0.43822,4.1806,8.3638,11.656,13.701,14.279,13.336,10.985,7.4917,3.2434,-1.2983,-5.6466,-9.3414,-11.996,-13.336,-13.23,-11.698,-8.9135,-5.1761,-0.87946,3.5341,7.6189,10.968,13.247,14.226,1…
9	ES	female	1	24	2.6409,2.4817,2.284,2.0261,1.7085,1.353,0.99345,0.66321,0.38336,0.15727,-0.027919,-0.19432,-0.36446,-0.55408,-0.7687,-1.0041,-1.2496,-1.4921,-1.7193,-1.9221,-2.0955,-2.2384,-2.3531,-2.4448,-2.52,-2.5852,-2.6451,-2.7027,-2.759,-2.8148,-2.8727,-2.9379,-3.0185,-3.1225,-3.2549,-3.414,-3.5895,-3.7646,-3.9208,-4.0453,-4.1366,-4.2061,-4.2732,-4.3553,-4.4577,-4.5685,-4.6632,-4.7175,-4.7225,-4.6945,-4.672…
wave right	MP	male	8	23	0.83637,0.5171,0.21163,-0.027533,-0.16857,-0.20392,-0.14894,-0.037176,0.087144,0.17924,0.20573,0.15574,0.046976,-0.077177,-0.16072,-0.15517,-0.039931,0.16541,0.40281,0.59268,0.66098,0.56677,0.31964,-0.020732,-0.36325,-0.61564,-0.71408,-0.641,-0.42479,-0.12398,0.19556,0.47966,0.69457,0.82495,0.86645,0.81957,0.68904,0.48779,0.24129,-0.012794,-0.23181,-0.38037,-0.4425,-0.42775,-0.3677,-0.30336,-0.26…
1	MH	male	3	23	0.21389,0.33545,0.36679,0.3189,0.22864,0.13943,0.082511,0.067059,0.0821,0.10684,0.12289,0.12217,0.10778,0.089162,0.07537,0.070257,0.071496,0.072963,0.068557,0.055424,0.035478,0.015052,0.0030747,0.0081186,0.03479,0.080328,0.13299,0.17393,0.18313,0.14784,0.069878,-0.032381,-0.12933,-0.19146,-0.20179,-0.16352,-0.099087,-0.040663,-0.016537,-0.039297,-0.10084,-0.17583,-0.23162,-0.24043,-0.18938,-0.085…
SOS	LB	male	7	21	-0.048575,0.021383,0.039177,-0.0026403,-0.084781,-0.16938,-0.21476,-0.19102,-0.090984,0.066617,0.24228,0.38731,0.45834,0.43064,0.30613,0.11379,-0.097947,-0.27416,-0.36779,-0.35149,-0.2242,-0.01183,0.23793,0.46584,0.61539,0.64833,0.55725,0.36981,0.14112,-0.064685,-0.19735,-0.23867,-0.20789,-0.152,-0.12537,-0.16753,-0.28841,-0.46617,-0.65704,-0.81195,-0.89328,-0.88597,-0.80015,-0.66559,-0.52039,-0.…
